# Supplementary material for: Assessment of Accelerated Aging Effect of Bio-Oil Fractions Utilizing Ultrahigh-Resolution Mass Spectrometry and k-Means Clustering of van Krevelen Compositional Space
Source: Energy Fuels. 2024 Aug 20;38(17):16473–89. doi: 10.1021/acs.energyfuels.4c02605 (PMC11382156; doi:10.1021/acs.energyfuels.4c02605)
Supplement: Supplementary file 1 — ef4c02605_si_001.xlsx [file ef4c02605_si_001.xlsx]

## Sheet: Standards
K-means standards (Table S1)
Cluster method : ward.D2
Distance : euclidean
Number of objects: 29
K-means clustering with 6 clusters of sizes 4, 3, 3, 2, 3, 13
Cluster means:
H.C O.C
1 2.041665 0.8958350
2 1.533333 0.1111100
3 1.993267 0.1355200
4 1.140000 0.7966650
5 1.588890 0.6444433
6 1.080207 0.3446021
Clustering vector:
[1] 6 6 6 1 1 5 6 3 6 3 2 5 2 3 1 6 6 6 6 6 1 4 5 2 6 4 6 6 6
Within cluster sum of squares by cluster:
[1] 0.20659528 0.04074126 0.04228817 0.04188864 0.07259185 0.38620978
(between_SS / total_SS = 89.0 %)

## Sheet: DMSO-Ac2O derivatization
Sample HS		Sample WS		Sample TL		Sample LMWL		Sample HMWL
Oo[H]		Oo[H]		Oo[H]		Oo[H]		Oo[H]
K-means clustering with 5 clusters of sizes 2080, 1488, 2073, 1307, 768		K-means clustering with 6 clusters of sizes 641, 1060, 1558, 797, 1437, 1529		K-means clustering with 5 clusters of sizes 1542, 1275, 1152, 665, 978		K-means clustering with 6 clusters of sizes 1741, 874, 1351, 901, 1876, 1604		K-means clustering with 6 clusters of sizes 1544, 583, 1537, 2272, 1194, 718
Cluster means:		Cluster means:		Cluster means:		Cluster means:		Cluster means:
H.C O.C		H.C O.C		H.C O.C		H.C O.C		H.C O.C
1 1.1778423 0.1842529		1 1.6346141 0.3195066		1 1.5023242 0.1601498		1 1.3548411 0.2604708		1 1.2353990 0.2897080
2 0.8949293 0.2355780		2 1.0861674 0.5255106		2 1.2133543 0.1747949		2 1.4893610 0.5493413		2 1.5919729 0.6868970
3 1.4553985 0.1915454		3 1.1999926 0.3107779		3 1.7863618 0.1750099		3 1.1555132 0.4618934		3 1.2679325 0.5303584
4 1.7482520 0.1941452		4 1.6432562 0.7361702		4 1.3724137 0.5386325		4 1.6959249 0.2275229		4 1.0106871 0.3408233
5 1.2341118 0.4591898		5 1.3800613 0.5703217		5 0.9264099 0.3006925		5 1.0878914 0.2362885		5 0.7871395 0.2867772
		6 0.8944231 0.3021473				6 0.8441052 0.2850412		6 1.5882078 0.3260237
Within cluster sum of squares by cluster:		Within cluster sum of squares by cluster:		Within cluster sum of squares by cluster:		Within cluster sum of squares by cluster:		Within cluster sum of squares by cluster:
[1] 23.93769 34.89235 28.45091 27.59839 23.27732		[1] 20.10538 20.86322 22.79991 26.88629 24.65106 31.32513		[1] 19.52371 18.80507 20.37149 28.26576 34.40369		23.25233 25.99594 22.03600 19.60272 18.84344 30.66714		[1] 17.90132 21.19142 28.77818 32.12653 23.53706 20.71056
(between_SS / total_SS = 82.3 %)		(between_SS / total_SS = 81.2 %)		(between_SS / total_SS = 81.4 %)		(between_SS / total_SS = 82.6 %)		(between_SS / total_SS = 80.7 %)
OoSs[H]		OoSs[H]		OoSs[H]		OoSs[H]		OoSs[H]
K-means clustering with 6 clusters of sizes 1051, 1436, 1585, 1661, 3830, 3482		K-means clustering with 6 clusters of sizes 1807, 1346, 2097, 1291, 2217, 1418		K-means clustering with 6 clusters of sizes 367, 268, 288, 110, 220, 452		K-means clustering with 6 clusters of sizes 691, 1377, 2320, 1149, 1728, 538		K-means clustering with 6 clusters of sizes 2408, 1136, 1477, 1403, 918, 866
Cluster means:		Cluster means:		Cluster means:		Cluster means:		Cluster means:
H.C O.C		H.C O.C		H.C O.C		H.C O.C		H.C O.C
1 1.4078626 0.4606367		1 0.9523693 0.5962821		1 1.0442965 0.1886129		1 1.3896627 0.5943875		1 1.0794756 0.3008147
2 1.7401264 0.2548928		2 0.7469794 0.2890969		2 1.8020455 0.3222466		2 0.7939673 0.1607600		2 1.2979779 0.6182642
3 0.8429468 0.1863760		3 1.3110802 0.6752889		3 1.1068222 0.4941799		3 1.1488546 0.2403405		3 1.3605088 0.2958504
4 1.0178934 0.3947169		4 1.6827158 0.5466986		4 0.6567319 0.3570850		4 0.9539498 0.4312543		4 0.7654599 0.1977500
5 1.1775651 0.1888306		5 1.0935952 0.3101471		5 1.5086091 0.6244283		5 1.4336011 0.2537483		5 0.8750193 0.5551326
6 1.4113395 0.1910463		6 1.4000902 0.3217476		6 1.3841235 0.2602496		6 1.8196661 0.3607330		6 1.6812695 0.4996965
		Within cluster sum of squares by cluster:				Within cluster sum of squares by cluster:		Within cluster sum of squares by cluster:
Within cluster sum of squares by cluster:		[1] 46.54947 45.03929 60.94914 56.64854 43.27628 34.42262		Within cluster sum of squares by cluster:		[1] 29.47379 33.27660 35.26184 31.67301 30.90150 24.10125		[1] 37.81749 31.77507 28.24945 38.20914 34.01126 36.62212
[1] 29.20937 39.89487 40.39230 34.85806 44.52994 36.28704		(between_SS / total_SS = 78.5 %)		[1] 7.472123 9.506055 8.432290 6.592661 10.267953 9.354455		(between_SS / total_SS = 80.2 %		(between_SS / total_SS = 79.5 %)
(between_SS / total_SS = 80.8 %)				(between_SS / total_SS = 79.2 %

## Sheet: Oxidation
WS oh		HMWL 0h		LMWL oh
K-means clustering with 6 clusters of sizes 641, 1060, 1558, 797, 1437, 1529		K-means clustering with 6 clusters of sizes 585, 718, 1187, 2278, 1535, 1548
				K-means clustering with 6 clusters of sizes 867, 1744, 901, 1879, 1349, 1609
Cluster means:		Cluster means:
H.C O.C		H.C O.C		Cluster means:
1 1.6346141 0.3195066		1 1.5923606 0.6888832		H.C O.C
2 1.0861674 0.5255106		2 1.5882078 0.3260237		1 1.4921043 0.5522300
3 1.1999926 0.3107779		3 0.7863682 0.2870907		2 1.3550706 0.2607299
4 1.6432562 0.7361702		4 1.0103428 0.3404606		3 1.6959249 0.2275229
5 1.3800613 0.5703217		5 1.2676785 0.5312250		4 1.0878308 0.2365037
6 0.8944231 0.3021473		6 1.2353753 0.2900235		5 1.1571750 0.4622612
				6 0.8444664 0.2855364
Within cluster sum of squares by cluster:		Within cluster sum of squares by cluster:
[1] 20.10538 20.86322 22.79991 26.88629 24.65106 31.32513		[1] 22.24260 20.71056 23.35040 32.28889 29.85372 17.97806		Within cluster sum of squares by cluster:
(between_SS / total_SS = 81.2 %)		(between_SS / total_SS = 80.5 %)		[1] 28.03052 23.34610 19.60272 18.90436 21.96328 30.86749
				(between_SS / total_SS = 82.4 %)
		HMWL 0.5h
WS 0.5h		K-means clustering with 6 clusters of sizes 1532, 1295, 1363, 691, 560, 2157
				LMWL 0.5 h
K-means clustering with 6 clusters of sizes 913, 1526, 1467, 1429, 568, 1085		Cluster means:		K-means clustering with 6 clusters of sizes 2131, 1018, 1475, 1850, 1697, 844
		H.C O.C
Cluster means:		1 1.3107435 0.3118260		Cluster means:
H.C O.C		2 1.1589361 0.5059870		H.C O.C
1 1.6334024 0.7371298		3 0.8030459 0.2975761		1 1.0904276 0.2357242
2 1.3788741 0.5736079		4 1.5187778 0.6117083		2 1.6920579 0.2311345
3 1.2038721 0.3289616		5 1.6884234 0.2727869		3 1.1776859 0.4510235
4 0.9108631 0.3139135		6 1.0401999 0.289795		4 1.3639139 0.2486174
5 1.6521401 0.3326199				5 0.8458557 0.2741459
6 1.0987843 0.5248336		Within cluster sum of squares by cluster:		6 1.5049646 0.5508893
		[1] 22.49827 23.55788 27.81067 24.12573 17.35259 23.65049
Within cluster sum of squares by cluster:		(between_SS / total_SS = 80.7 %)		Within cluster sum of squares by cluster:
[1] 25.63461 24.12453 20.15316 31.04697 18.92603 18.00968				[1] 21.77576 20.83013 24.24574 24.07472 31.38668 26.83285
(between_SS / total_SS = 81.4 %)				(between_SS / total_SS = 82.7 %)
		HMWL_1h
				LMWL 1h
WS 1h
		K-means clustering with 6 clusters of sizes 2446, 1278, 1548, 1641, 731, 545		LMWL 1h 7 clusters
K-means clustering with 6 clusters of sizes 584, 1456, 818, 1477, 1102, 1530
		Cluster means:		K-means clustering with 7 clusters of sizes 570, 1300, 1477, 1320, 2236, 520, 869
Cluster means:		H.C O.C
H.C O.C		1 1.0189994 0.3433784		Cluster means:
1 1.6554178 0.3257048		2 0.7797146 0.2885111		H.C O.C
2 1.2042131 0.3223668		3 1.3051292 0.5422877		1 1.5344432 0.6654544
3 1.6554755 0.7374900		4 1.2596070 0.2934573		2 1.2290794 0.4708359
4 0.9079689 0.3162604		5 1.6496701 0.2899651		3 1.3836314 0.2563763
5 1.1046596 0.5273364		6 1.6614846 0.7359567		4 0.8466772 0.2506591
6 1.3881264 0.5745776				5 1.0938428 0.2627533
				6 0.8123223 0.6316814
		Within cluster sum of squares by cluster:		7 1.7378574 0.2487630
Within cluster sum of squares by cluster:		[1] 39.66827 32.29715 34.51645 21.58559 24.76843 22.55100
[1] 19.34849 21.11282 26.17086 31.51889 19.42164 25.59892		(between_SS / total_SS = 80.7 %)		Within cluster sum of squares by cluster:
(between_SS / total_SS = 81.1 %)				[1] 26.30412 21.09703 22.68586 24.83889 26.25785 21.03282 21.33783
		HMWL_2h		(between_SS / total_SS = 83.1 %)
WS 2h
		K-means clustering with 6 clusters of sizes 671, 2047, 1516, 1184, 478, 1272
K-means clustering with 6 clusters of sizes 882, 998, 1333, 518, 1346, 1393
		Cluster means:		LMWL 2h
Cluster means:		H.C O.C
H.C O.C		1 1.5013414 0.6565334		K-means clustering with 6 clusters of sizes 1127, 1769, 1260, 1766, 748, 860
1 1.6424394 0.7410774		2 1.0572998 0.2902499
2 1.1027535 0.5202763		3 1.3026285 0.3548297		Cluster means:
3 1.3754103 0.6008904		4 1.1361908 0.5209426		H.C O.C
4 1.5831933 0.3833778		5 1.6280100 0.3295502		1 1.1151235 0.4857928
5 1.2137419 0.3467786		6 0.8260109 0.3143893		2 1.3486694 0.2750064
6 0.9254052 0.3166847				3 0.8284942 0.2703677
		option 7 cluster		4 1.0838936 0.2374852
Within cluster sum of squares by cluster:		K-means clustering with 7 clusters of sizes 1411, 1100, 1114, 953, 1679, 360, 551		5 1.4865440 0.5824447
[1] 22.31351 13.32790 20.76873 14.98749 16.62742 25.19586				6 1.6983544 0.2353490
(between_SS / total_SS = 82.4 %)		Cluster means:
		H.C O.C		Within cluster sum of squares by cluster:
		1 1.243166 0.3089582		[1] 26.08367 25.98219 30.99955 19.36821 24.97114 20.75636
WS 4h		2 1.324948 0.5333529		(between_SS / total_SS = 80.8 %
		3 1.063456 0.4798962
		4 0.794758 0.3087461
K-means clustering with 6 clusters of sizes 550, 926, 1262, 1182, 781, 1204		5 1.018076 0.2749235
		6 1.604064 0.7063573		LMWL 4h
Cluster means:		7 1.597360 0.3257147
H.C O.C		Within cluster sum of squares by cluster:		K-means clustering with 6 clusters of sizes 1379, 1736, 834, 1305, 766, 2227
1 1.5941744 0.3868763		[1] 14.83045 15.78870 15.72100 18.07813 13.12546 12.05404 14.91941
2 1.0823897 0.5189664		(between_SS / total_SS = 82.6 %)		Cluster means:
3 1.2078294 0.3340875				H.C O.C
4 1.3674857 0.6016955				1 1.1870545 0.4663680
5 1.6510915 0.7444929				2 1.3489424 0.2638374
6 0.9026568 0.3156619		HMWL 4 h		3 1.6916020 0.2319134
				4 0.8251406 0.2661309
Within cluster sum of squares by cluster:		K-means clustering with 7 clusters of sizes 1298, 591, 961, 1039, 397, 1092, 1525		5 1.5251300 0.5863210
[1] 17.20138 13.29641 17.41738 20.18152 21.53894 25.61510				6 1.0772989 0.2531887
(between_SS / total_SS = 81.8 %)		Cluster means:
		H.C O.C		Within cluster sum of squares by cluster:
		1 1.2569234 0.2914507		[1] 24.36439 24.07925 18.62870 30.64197 27.69066 24.55006
		2 1.6360458 0.2890997		(between_SS / total_SS = 81.1 %)
WS 6h		3 0.7936194 0.2945934
		4 1.3215468 0.5191084
K-means clustering with 6 clusters of sizes 1423, 814, 1432, 989, 1335, 520		5 1.5816165 0.6643479
		6 1.0643237 0.4674080		LMWL 6h
Cluster means:		7 1.0161737 0.2690636
H.C O.C				K-means clustering with 6 clusters of sizes 1652, 1007, 1924, 1505, 2344, 878
1 1.3818833 0.5839523		Within cluster sum of squares by cluster:
2 1.6536669 0.7434978		[1] 15.01082 16.72340 17.74163 14.87178 11.32151 14.52946 12.55868		Cluster means:
3 1.1932975 0.3377215		(between_SS / total_SS = 83.4 %)		H.C O.C
4 1.0858797 0.5335536				1 0.8332201 0.2718626
5 0.8962722 0.3131125				2 1.7071659 0.2308091
6 1.6188794 0.3420975				3 1.3617594 0.2453931
				4 1.1855091 0.4555465
				5 1.0828622 0.2393438
Within cluster sum of squares by cluster:				6 1.5175635 0.5504920
[1] 23.98067 24.76975 19.65057 18.02481 29.80972 16.95568
(between_SS / total_SS = 81.2 %)				Within cluster sum of squares by cluster:
				[1] 35.99471 22.44096 26.57365 26.82426 25.41396 29.06222
				(between_SS / total_SS = 82.0 %)
WS 11h
				LMWL 11 h
K-means clustering with 7 clusters of sizes 917, 1093, 992, 726, 1662, 470, 912
Cluster means:				K-means clustering with 6 clusters of sizes 859, 1837, 1350, 894, 1723, 1600
H.C O.C
1 1.6187837 0.7269471				Cluster means:
2 1.2945505 0.6248137
3 1.4168220 0.3618611				H.C O.C
4 1.7535422 0.2831447				1 1.4826346 0.5397766
5 1.1166478 0.3828225				2 1.1008867 0.2317011
6 0.7650218 0.6395421				3 1.1614209 0.4523247
7 0.8823672 0.2949313				4 1.6847951 0.2315260
Within cluster sum of squares by cluster:				5 1.3580805 0.2565684
[1] 27.34466 23.12968 19.91621 16.10054 23.82200 20.49229 18.17470				6 0.8637101 0.2775070
(between_SS / total_SS = 83.9 %)
				Within cluster sum of squares by cluster:
WS 24h				[1] 24.49543 17.37032 20.74800 18.72511 21.45024 27.72634
				(between_SS / total_SS = 82.5 %)
K-means clustering with 6 clusters of sizes 535, 1402, 891, 1544, 1117, 1542
Cluster means:				LMWL 17h
H.C O.C
1 1.5733489 0.3740578				K-means clustering with 6 clusters of sizes 1648, 1517, 1941, 807, 1362, 863
2 0.9010708 0.3259620
3 1.6451172 0.7307294				Cluster means:
4 1.1886236 0.3456023				H.C O.C
5 1.0869368 0.5275026				1 1.3441849 0.2482818
6 1.3654703 0.5932906				2 0.8614161 0.2808481
				3 1.0877444 0.2411504
Within cluster sum of squares by cluster:				4 1.4837974 0.5290744
] 17.29372 28.72324 25.45776 19.44712 15.80708 23.90887				5 1.1661870 0.4470616
(between_SS / total_SS = 81.3 %)				6 1.6839609 0.2313680
WS 34h				Within cluster sum of squares by cluster:
				[1] 20.67767 25.58947 17.97762 22.73713 20.49449 18.37676
K-means clustering with 6 clusters of sizes 896, 532, 1518, 1390, 1127, 1530				(between_SS / total_SS = 82.3 %)
Cluster means:
H.C O.C				LMWL 24h
1 1.6362096 0.7273975
2 1.6277438 0.3452457				-means clustering with 6 clusters of sizes 1695, 2043, 1455, 1905, 930, 858
3 1.1833468 0.3273856
4 0.8788554 0.3171767				Cluster means:
5 1.0862937 0.5221031				H.C O.C
6 1.3702412 0.5776443				1 0.8418862 0.2821506
				2 1.0911943 0.2318103
Within cluster sum of squares by cluster:				3 1.1578742 0.4631493
[1] 25.91652 17.85382 21.57677 30.35932 16.98945 25.64331				4 1.3607172 0.2627739
(between_SS / total_SS = 81.5 %)				5 1.6927456 0.2322491
				6 1.5011098 0.5714987
WS 50h
				Within cluster sum of squares by cluster:
K-means clustering with 6 clusters of sizes 1455, 1121, 1552, 892, 503, 1243				[1] 35.83772 21.25005 25.88647 25.28158 20.16983 31.33647
				(between_SS / total_SS = 81.6 %)
Cluster means:
H.C O.C
1 1.1810203 0.3358976				LMWL 41h
2 1.0865729 0.5238522
3 1.3639023 0.5815594				K-means clustering with 6 clusters of sizes 830, 1797, 1567, 1458, 2087, 843
4 1.6330240 0.7332461
5 1.5996832 0.3522757				Cluster means:
6 0.8826545 0.3268495				H.C O.C
				1 1.6895564 0.2374213
Within cluster sum of squares by cluster:				2 1.3453731 0.2554261
[1] 19.52728 15.70419 23.97985 25.60845 17.03603 26.00574				3 0.8361063 0.2840004
(between_SS / total_SS = 81.4 %)				4 1.1546823 0.4484183
				5 1.0764507 0.2408280
				6 1.4745791 0.5442865
				Within cluster sum of squares by cluster:
				[1] 19.33285 23.26904 31.16506 22.59034 20.59528 24.50070
				(between_SS / total_SS = 81.8 %)
